# Supplementary material for: MS/MS-Guided Isolation of Clarinoside, a New Anti-Inflammatory Pentalogin Derivative
Source: Molecules. 2018 May 22;23(5):1237. doi: 10.3390/molecules23051237 (PMC6100466; doi:10.3390/molecules23051237)
Supplement: Supplementary file 1 [file molecules-23-01237-s001.zip]

Archive with 1 entries (1 files):
- molecules-292954-supplementary.docx
